# Supplementary material for: Investigating the functional components of YAP condensates
Source: Mol Biol Cell. 2026 May 13;37(7):br20. doi: 10.1091/mbc.E25-11-0532 (PMC13242282; doi:10.1091/mbc.E25-11-0532)
Supplement: Supplementary file 2 [file mbc-37-br20-s002.xls]

## Sheet: WT
Accession	Description	Coverage [%]	# Peptides	# PSMs	# Unique Peptides	# AAs	MW [kDa]	calc. pI	Score Mascot: Mascot	# Peptides (by Search Engine): Mascot	Biological Process	Cellular Component	Molecular Function	Pfam IDs	Entrez Gene ID	Ensembl Gene ID	Gene Symbol	Gene ID	WikiPathways	Reactome Pathways	# Protein Pathway Groups	Found in Sample: [S3] F3: Sample	# Protein Groups
XP_016873867.1	ras-related protein Rab-1B isoform X1 [Homo sapiens]	9	1	2	1	237	25.9	5.74	132	1								XP_016873867.1			0	High	1
NP_000217.2	keratin, type I cytoskeletal 9 [Homo sapiens]	3	1	2	1	623	62	5.24	121	1	cell organization and biogenesis;other biological processes	cytosol;cytoskeleton	cytoskeletal activity	Pf00038	3857	ENSG00000171403	KRT9	hsa:3857; NP_000217.2; O00109; P35527; Q0IJ47; Q14665		Formation of the cornified envelope	2	High	1
NP_004152.1	ras-related protein Rab-1A isoform 1 [Homo sapiens]	10	1	1	1	205	22.7	6.21	59	1	cell adhesion;cell-cell signaling;cell organization and biogenesis;other metabolic processes;stress response;transport;other biological processes	other membranes;cytosol;ER/Golgi;other cytoplasmic organelle;other cell component	other molecular function	Pf00071	5861	ENSG00000138069	RAB1A	hsa:5861; NP_004152.1; P11476; P62820; Q6FIE7; Q96N61; Q9Y3T2		COPI-dependent Golgi-to-ER retrograde traffic; RAB GEFs exchange GTP for GDP on RABs; RAB geranylgeranylation; COPI-mediated anterograde transport; COPII-mediated vesicle transport; Golgi Cisternae Pericentriolar Stack Reorganization	6	High	1
NP_000468.1	albumin preproprotein [Homo sapiens]	3	2	4	2	609	69.3	6.28	55	2	stress response;other biological processes	non-structural extracellular;ER/Golgi;other cell component	nucleic acid binding activity;other molecular function	Pf00273	213	ENSG00000163631	ALB	E7ESS9; hsa:213; NP_000468.1; O95574; P02768; P04277; Q13140; Q645G4; Q68DN5; Q6UXK4; Q86YG0; Q8IUK7; Q9P157; Q9P1I7; Q9UHS3; Q9UJZ0	Selenium micronutrient network; Vitamin B12 metabolism; Folate metabolism; Complement system; VEGFA-VEGFR2 signaling pathway	Scavenging of heme from plasma; Platelet degranulation ; Regulation of Insulin-like Growth Factor (IGF) transport and uptake by Insulin-like Growth Factor Binding Proteins (IGFBPs); Post-translational protein phosphorylation; Cytoprotection by HMOX1; Aspirin ADME; Recycling of bile acids and salts; Prednisone ADME; Heme degradation; HDL remodeling; Heme biosynthesis	16	High	1
NP_005509.1	hydroxymethylglutaryl-CoA synthase, mitochondrial isoform 1 precursor [Homo sapiens]	2	1	1	1	508	56.6	8.16	51	1	other metabolic processes;stress response;developmental processes;other biological processes	mitochondrion	other molecular function	Pf01154, Pf08540	3158	ENSG00000134240	HMGCS2	B7Z8R3; D3Y5K6; hsa:3158; NP_005509.1; P54868; Q5SZU2; Q6IBF4	Amino acid metabolism; PPAR signaling pathway; Cholesterol metabolism with Bloch and Kandutsch-Russell pathways	PPARA activates gene expression; Synthesis of Ketone Bodies	5	High	1
NP_000840.2	glutathione S-transferase Mu 3 [Homo sapiens]	4	1	1	1	225	26.5	5.54	51	1	other metabolic processes;stress response;developmental processes;other biological processes	cytosol;cytoskeleton;other cell component	other molecular function	Pf00043, Pf02798	2947	ENSG00000134202	GSTM3	hsa:2947; NP_000840.2; O60550; P21266; Q96HA3	Nuclear receptors meta-pathway; NRF2 pathway; Exercise-induced circadian regulation; Metapathway biotransformation Phase I and II	Glutathione conjugation	5	High	1
XP_011535012.1	heterogeneous nuclear ribonucleoproteins C1/C2 isoform X1 [Homo sapiens]	2	1	1	1	306	33.7	5.08	40	1	RNA metabolism OR transcription;other metabolic processes;other biological processes	cytosol;cytoskeleton;nucleus;other cell component	nucleic acid binding activity;other molecular function	Pf00076	3183	ENSG00000092199	HNRNPC	D3DS19; D3DS22; hsa:3183; P07910; P22628; Q53EX2; Q59FD3; Q5FWE8; Q86SF8; Q86U45; Q96HK7; Q96HM4; Q96IY5; Q9BTS3; XP_011535012.1	mRNA processing	SUMOylation of RNA binding proteins; mRNA Splicing - Major Pathway; Processing of Capped Intron-Containing Pre-mRNA; RHOBTB2 GTPase cycle; RHOBTB1 GTPase cycle	6	High	1
NP_001356185.1	carbamoyl-phosphate synthase [ammonia], mitochondrial isoform d [Homo sapiens]	1	1	1	1	1511	166.2	6.74	32	1								NP_001356185.1			0	High	1
NP_000970.1	60S ribosomal protein L18 isoform 1 [Homo sapiens]	7	1	1	1	188	21.6	11.72	29	1	protein metabolism;other metabolic processes	cytosol;ER/Golgi;translational apparatus;nucleus;other cell component	nucleic acid binding activity;other molecular function	Pf17135	6141	ENSG00000063177	RPL18	F8VWC5; hsa:6141; NP_000970.1; Q07020; Q8WTZ6	Cytoplasmic ribosomal proteins	Regulation of expression of SLITs and ROBOs; L13a-mediated translational silencing of Ceruloplasmin expression; Formation of a pool of free 40S subunits; GTP hydrolysis and joining of the 60S ribosomal subunit; Major pathway of rRNA processing in the nucleolus and cytosol; Nonsense Mediated Decay (NMD) enhanced by the Exon Junction Complex (EJC); SRP-dependent cotranslational protein targeting to…	14	High	1
NP_001002.1	40S ribosomal protein S7 [Homo sapiens]	11	1	1	1	194	22.1	10.1	28	1	protein metabolism;RNA metabolism OR transcription;other metabolic processes;developmental processes;other biological processes	cytosol;cytoskeleton;translational apparatus;nucleus;other cell component	enzyme regulator activity;nucleic acid binding activity;other molecular function	Pf01251	6201	ENSG00000171863	RPS7	hsa:6201; NP_001002.1; P23821; P24818; P62081; Q57Z92; Q6IPH1	Cytoplasmic ribosomal proteins	Regulation of expression of SLITs and ROBOs; L13a-mediated translational silencing of Ceruloplasmin expression; Translation initiation complex formation; Formation of a pool of free 40S subunits; Formation of the ternary complex, and subsequently, the 43S complex; Ribosomal scanning and start codon recognition; GTP hydrolysis and joining of the 60S ribosomal subunit; Major pathway of rRNA process…	20	High	1
NP_001372580.1	heterogeneous nuclear ribonucleoprotein L isoform c [Homo sapiens]	2	1	1	1	626	68	8.43	24	1	RNA metabolism OR transcription;other metabolic processes;other biological processes	nucleus;other cell component	nucleic acid binding activity	Pf00076, Pf11835, Pf13893	694448	ENSMMUG00000004877	HNRNPL	A0A5F8A4A2; NP_001372580.1			0	High	1
NP_001287783.1	dermcidin isoform 2 preproprotein [Homo sapiens]	9	1	1	1	121	12.4	7.97	24	1								NP_001287783.1			0	High	1
NP_714543.1	glutathione S-transferase A5 [Homo sapiens]	4	1	1	1	222	25.7	8.03	22	1	other metabolic processes	cytosol	other molecular function	Pf02798, Pf14497	221357	ENSG00000182793	GSTA5	hsa:221357; NP_714543.1; Q5SZC2; Q7RTV2	Glutathione metabolism; Nuclear receptors meta-pathway; NRF2 pathway; Metapathway biotransformation Phase I and II	Glutathione conjugation	5	High	1
NP_000508.1	hemoglobin subunit alpha [Homo sapiens]	5	1	1	1	142	15.2	8.68	21	1	other metabolic processes;stress response;transport;other biological processes	non-structural extracellular;cytosol;translational apparatus;other cell component	signal transduction activity or receptor binding;other molecular function	Pf00042	3039; 3040	ENSG00000188536; ENSG00000206172	HBA1; HBA2	hsa:3039; hsa:3040; NP_000508.1; P01922; P69905; Q1HDT5; Q3MIF5; Q53F97; Q96KF1; Q9NYR7; Q9UCM0	Selenium micronutrient network; Vitamin B12 metabolism; Folate metabolism; Effects of nitric oxide	Scavenging of heme from plasma; Cytoprotection by HMOX1; Heme signaling; Erythrocytes take up carbon dioxide and release oxygen; Erythrocytes take up oxygen and release carbon dioxide	9	High	1

## Sheet: control
Accession	Description	Coverage [%]	# Peptides	# PSMs	# Unique Peptides	# AAs	MW [kDa]	calc. pI	Score Mascot: Mascot	# Peptides (by Search Engine): Mascot	Biological Process	Cellular Component	Molecular Function	Pfam IDs	Entrez Gene ID	Gene ID	Gene Symbol	Ensembl Gene ID	Reactome Pathways	WikiPathways	# Protein Pathway Groups	Found in Sample: [S4] F4: Sample	# Protein Groups
NP_612429.2	protein AHNAK2 isoform 1 [Homo sapiens]	3	1	2	1	5795	616.2	5.36	68	1	other biological processes	plasma membrane;other membranes;cytosol;nucleus;other cell component			113146	hsa:113146; NP_612429.2; Q5BKX7; Q7Z343; Q7Z358; Q7Z394; Q7Z3G0; Q86WQ6; Q8IVF2; Q8IYY1; Q8N3G4; Q96EX9	AHNAK2	ENSG00000185567			0	High	1
XP_006717563.1	vimentin isoform X1 [Homo sapiens]	2	1	2	1	466	53.6	5.12	70	1	cell organization and biogenesis;stress response;developmental processes;signal transduction;other biological processes	plasma membrane;other membranes;cytosol;cytoskeleton;nucleus;other cytoplasmic organelle;other cell component	cytoskeletal activity;nucleic acid binding activity;other molecular function	Pf00038, Pf04732	7431	B0YJC2; D3DRU4; hsa:7431; P08670; Q15867; Q15868; Q15869; Q548L2; Q6LER9; Q8N850; Q96ML2; Q9NTM3; XP_006717563.1	VIM	ENSG00000026025	Late endosomal microautophagy; Aggrephagy; Interleukin-4 and Interleukin-13 signaling; Striated Muscle Contraction; RHOBTB1 GTPase cycle; Caspase-mediated cleavage of cytoskeletal proteins; Chaperone Mediated Autophagy	Allograft rejection; Spinal cord injury; Primary focal segmental glomerulosclerosis (FSGS); Mammary gland development pathway - Puberty (Stage 2 of 4); Apoptosis-related network due to altered Notch3 in ovarian cancer; Striated muscle contraction pathway; TGF-beta signaling in thyroid cells for epithelial-mesenchymal transition; Ciliary landscape; Burn wound healing; CCL18 signaling pathway; T-ce…	18	High	1
NP_002220.1	transcription factor jun-B [Homo sapiens]	6	1	1	1	347	35.9	9.22	33	1	cell cycle OR cell proliferation;RNA metabolism OR transcription;stress response;developmental processes;other biological processes	nucleus;other cell component	nucleic acid binding activity;other molecular function	Pf00170, Pf03957	3726	hsa:3726; NP_002220.1; P17275; Q96GH3	JUNB	ENSG00000171223	NGF-stimulated transcription; SMAD2/SMAD3:SMAD4 heterotrimer regulates transcription; Interleukin-4 and Interleukin-13 signaling; Nuclear events stimulated by ALK signaling in cancer	Corticotropin-releasing hormone signaling pathway; Oncostatin M signaling pathway; Aryl hydrocarbon receptor pathway; Vitamin D receptor pathway; Nuclear receptors meta-pathway; Kit receptor signaling pathway; IL6 signaling pathway; TGF-beta signaling pathway; Oxidative stress response; Host-pathogen interaction of human coronaviruses - MAPK signaling; Overlap between signal transduction pathways…	15	High	1
NP_001351796.1	gamma-interferon-inducible protein 16 isoform 3 [Homo sapiens]	5	1	3	1	785	88.2	9.28	46	1	cell organization and biogenesis;protein metabolism;other metabolic processes;stress response;signal transduction;other biological processes	cytosol;nucleus	nucleic acid binding activity;other molecular function	Pf02758, Pf02760	3428	B4DJT8; H3BLV7; hsa:3428; NP_001351796.1; Q16666; Q59GX0; Q5T3W7; Q5T3W8; Q5T3X0; Q5T3X1; Q5T3X2; Q8N9E5; Q8NEQ7; Q96AJ5; Q9UH78	IFI16	ENSG00000163565	IRF3-mediated induction of type I IFN		2	High	1
NP_055865.1	cap-specific mRNA (nucleoside-2'-O-)-methyltransferase 1 [Homo sapiens]	1	1	1	1	835	95.3	7.05	15	1	RNA metabolism OR transcription;other metabolic processes	nucleus;other cell component	nucleic acid binding activity;other molecular function	Pf01585, Pf01728	23070	A8K949; hsa:23070; NP_055865.1; Q14670; Q8N1G2; Q96FJ9	CMTR1	ENSG00000137200			0	High	1
NP_001611.1	neuroblast differentiation-associated protein AHNAK isoform 1 [Homo sapiens]	4	3	4	3	5890	628.7	6.15	67	3	other biological processes	non-structural extracellular;plasma membrane;other membranes;cytosol;cytoskeleton;nucleus;other cell component	other molecular function		79026	A1A586; hsa:79026; NP_001611.1; Q09666	AHNAK	ENSG00000124942			0	High	1
NP_031389.3	non-POU domain-containing octamer-binding protein isoform 1 [Homo sapiens]	2	1	1	1	471	54.2	8.95	24	1	DNA metabolism;RNA metabolism OR transcription;other metabolic processes;stress response;other biological processes	nucleus;other cell component	nucleic acid binding activity;other molecular function	Pf00076, Pf08075	4841	B7Z4C2; D3DVV4; F5GYZ3; hsa:4841; NP_031389.3; O00201; P30807; Q12786; Q15233; Q9BQC5	NONO	ENSG00000147140		mRNA processing	1	High	1
NP_001287789.1	probable ATP-dependent RNA helicase DDX46 isoform 1 [Homo sapiens]	2	1	1	1	1032	117.4	9.29	37	1		nucleus	nucleic acid binding activity;other molecular function	Pf00270, Pf00271	9879	A0A0C4DG89; NP_001287789.1	DDX46	ENSG00000145833			0	High	1
NP_005137.1	U4/U6.U5 tri-snRNP-associated protein 1 [Homo sapiens]	2	1	2	1	800	90.2	6.13	21	1	cell organization and biogenesis;RNA metabolism OR transcription;other metabolic processes;other biological processes	cytosol;ER/Golgi;nucleus;other cell component		Pf03343, Pf19252	9092	A6NDN1; hsa:9092; NP_005137.1; O43290; Q53GB5	SART1	ENSG00000175467	mRNA Splicing - Major Pathway		1	High	1
NP_004957.1	heterogeneous nuclear ribonucleoprotein F [Homo sapiens]	3	1	2	1	415	45.6	5.58	75	1	RNA metabolism OR transcription;other metabolic processes;other biological processes	plasma membrane;other membranes;cytosol;nucleus;other cell component	nucleic acid binding activity;other molecular function	Pf00076, Pf08080	3185	B3KM84; hsa:3185; NP_004957.1; P52597; Q5T0N2; Q96AU2	HNRNPF	ENSG00000169813	Gene and protein expression by JAK-STAT signaling after Interleukin-12 stimulation; mRNA Splicing - Major Pathway; Processing of Capped Intron-Containing Pre-mRNA; FGFR2 alternative splicing	MECP2 and associated Rett syndrome	5	High	1
NP_127492.1	general transcription factor II-I isoform 1 [Homo sapiens]	1	1	1	1	998	112.3	6.39	22	1	RNA metabolism OR transcription;other metabolic processes;other biological processes	nucleus;other cell component	nucleic acid binding activity;other molecular function	Pf02946	2969	hsa:2969; NP_127492.1; O14743; O15359; O43546; O43588; O43589; P78347; Q75M85; Q75M86; Q75M87; Q75M88; Q86U51; Q9BSZ4	GTF2I	ENSG00000263001		B cell receptor signaling pathway; 7q11.23 copy number variation syndrome; Genetic causes of porto-sinusoidal vascular disease	3	High	1
NP_001363446.1	mediator of RNA polymerase II transcription subunit 23 isoform e [Homo sapiens]	1	1	1	1	1374	157	7.4	33	1	other biological processes	nucleus		Pf11573	103240375; 104657738; 105600459; 472124	A0A0D9RVR8; A0A2J8PT77; A0A2K5KTV1; A0A2K6PYA8; A0A803KJB5; caty:105600459; csab:103240375; K7A6R6; NP_001363446.1; rro:104657738	MED23	ENSCATG00000012741; ENSCSAG00000016649; ENSRROG00000034657			0	High	1
NP_005821.2	28S ribosomal protein S31, mitochondrial [Homo sapiens]	5	1	2	1	395	45.3	9.29	33	1	protein metabolism;other metabolic processes	other membranes;mitochondrion;translational apparatus;nucleus	other molecular function	Pf15433	10240	B2RCS3; hsa:10240; NP_005821.2; Q5VYC8; Q8WTV8; Q92665	MRPS31	ENSG00000102738	Mitochondrial translation initiation; Mitochondrial translation elongation; Mitochondrial translation termination		3	High	1
XP_024303736.1	lymphoid-specific helicase isoform X2 [Homo sapiens]	2	1	2	1	884	102.7	7.65	67	1	cell organization and biogenesis		other molecular function	Pf00176, Pf00271	3070	A0A0B4J1V9; XP_024303736.1	HELLS	ENSG00000119969		Apoptosis; Apoptosis-related network due to altered Notch3 in ovarian cancer	2	High	1
NP_056405.2	G patch domain-containing protein 4 isoform 1 [Homo sapiens]	4	1	1	1	375	42.6	9.31	37	1			nucleic acid binding activity	Pf01585	54865	E9PAV9; NP_056405.2	GPATCH4	ENSG00000160818			0	High	1
NP_001362541.1	ubiquitin-associated protein 2-like isoform f [Homo sapiens]	3	1	1	1	1115	117.6	7.12	23	1						NP_001362541.1					0	High	1
XP_005271435.1	transcriptional coactivator YAP1 isoform X1 [Homo sapiens]	10	3	18	3	510	55.1	5.31	280	3						XP_005271435.1					0	High	1
XP_024303524.1	transforming acidic coiled-coil-containing protein 2 isoform X1 [Homo sapiens]	1	1	1	1	3011	316.3	4.79	32	1						XP_024303524.1					0	High	1
XP_024307075.1	SURP and G-patch domain-containing protein 2 isoform X1 [Homo sapiens]	1	1	1	1	1106	122.6	7.4	38	1						XP_024307075.1					0	High	1
NP_001238831.1	non-receptor tyrosine-protein kinase TNK1 isoform 1 [Homo sapiens]	1	1	2	1	666	72.4	9.48	26	1	protein metabolism;other metabolic processes;stress response;signal transduction;other biological processes	plasma membrane;other membranes;other cell component	signal transduction activity or receptor binding;kinase activity;other molecular function	Pf07714	8711	hsa:8711; NP_001238831.1; O95364; Q13470; Q8IYI4	TNK1	ENSG00000174292; ENSG00000283781		Focal adhesion	1	High	1
XP_016873357.1	pyruvate carboxylase, mitochondrial isoform X1 [Homo sapiens]	2	1	10	1	1178	129.6	6.84	257	1	other metabolic processes;other biological processes	cytosol;mitochondrion;other cell component	other molecular function	Pf00289, Pf00364, Pf00682, Pf02436, Pf02785, Pf02786	5091	B4DN00; hsa:5091; P11498; Q16705; XP_016873357.1	PC	ENSG00000173599	Gluconeogenesis; Biotin transport and metabolism; Defective HLCS causes multiple carboxylase deficiency	Alanine and aspartate metabolism; TCA cycle and deficiency of pyruvate dehydrogenase complex (PDHc); Fatty acid biosynthesis; Amino acid metabolism; Glycolysis and gluconeogenesis	8	High	1
NP_064551.3	methylcrotonoyl-CoA carboxylase subunit alpha, mitochondrial isoform 1 precursor [Homo sapiens]	2	1	5	1	725	80.4	7.78	60	1	other metabolic processes	cytosol;mitochondrion;other cell component	other molecular function	Pf00289, Pf00364, Pf02785, Pf02786	56922	hsa:56922; NP_064551.3; Q59ES4; Q96RQ3; Q9H959; Q9NS97	MCCC1	ENSG00000078070	Biotin transport and metabolism; Branched-chain amino acid catabolism; Defective HLCS causes multiple carboxylase deficiency	Amino acid metabolism	4	High	1
NP_001264153.1	transgelin-2 isoform a [Homo sapiens]	10	1	1	1	220	24.4	8.25	32	1		cytoskeleton		Pf00307, Pf00402		A0A2I3SQK6; A0A2J8JA83; A0A2J8VHG1; A0A2R9AVY0; A0A6D2X9S5; A0A8I5T7D2; NP_001264153.1	TAGLN2	ENSPPAG00000033877; ENSPPYG00000000648; ENSPTRG00000001533			0	High	1

## Sheet: 10 min sorbitol
Accession	Description	Coverage [%]	# Peptides	# PSMs	# Unique Peptides	# AAs	MW [kDa]	calc. pI	Score Mascot: Mascot	# Peptides (by Search Engine): Mascot	Biological Process	Cellular Component	Molecular Function	Pfam IDs	Entrez Gene ID	Ensembl Gene ID	Gene Symbol	Gene ID	WikiPathways	Reactome Pathways	# Protein Pathway Groups	Found in Sample: [S8] F8: Sample	# Protein Groups
NP_653171.1	jupiter microtubule associated homolog 2 [Homo sapiens]	12	1	1	1	190	20.1	9.26	27	1	transport;other biological processes	plasma membrane;other membranes;cytosol;nucleus;other cell component		Pf17054	90861	ENSG00000206053	JPT2	B1AJY2; B4DLH4; hsa:90861; NP_653171.1; Q6EIC7; Q9H910			0	High	1
NP_612429.2	protein AHNAK2 isoform 1 [Homo sapiens]	3	1	4	1	5795	616.2	5.36	84	1	other biological processes	plasma membrane;other membranes;cytosol;nucleus;other cell component			113146	ENSG00000185567	AHNAK2	hsa:113146; NP_612429.2; Q5BKX7; Q7Z343; Q7Z358; Q7Z394; Q7Z3G0; Q86WQ6; Q8IVF2; Q8IYY1; Q8N3G4; Q96EX9			0	High	1
NP_002220.1	transcription factor jun-B [Homo sapiens]	6	1	1	1	347	35.9	9.22	31	1	cell cycle OR cell proliferation;RNA metabolism OR transcription;stress response;developmental processes;other biological processes	nucleus;other cell component	nucleic acid binding activity;other molecular function	Pf00170, Pf03957	3726	ENSG00000171223	JUNB	hsa:3726; NP_002220.1; P17275; Q96GH3	Corticotropin-releasing hormone signaling pathway; Oncostatin M signaling pathway; Aryl hydrocarbon receptor pathway; Vitamin D receptor pathway; Nuclear receptors meta-pathway; Kit receptor signaling pathway; IL6 signaling pathway; TGF-beta signaling pathway; Oxidative stress response; Host-pathogen interaction of human coronaviruses - MAPK signaling; Overlap between signal transduction pathways…	NGF-stimulated transcription; SMAD2/SMAD3:SMAD4 heterotrimer regulates transcription; Interleukin-4 and Interleukin-13 signaling; Nuclear events stimulated by ALK signaling in cancer	15	High	1
NP_004957.1	heterogeneous nuclear ribonucleoprotein F [Homo sapiens]	3	1	3	1	415	45.6	5.58	113	1	RNA metabolism OR transcription;other metabolic processes;other biological processes	plasma membrane;other membranes;cytosol;nucleus;other cell component	nucleic acid binding activity;other molecular function	Pf00076, Pf08080	3185	ENSG00000169813	HNRNPF	B3KM84; hsa:3185; NP_004957.1; P52597; Q5T0N2; Q96AU2	MECP2 and associated Rett syndrome	Gene and protein expression by JAK-STAT signaling after Interleukin-12 stimulation; mRNA Splicing - Major Pathway; Processing of Capped Intron-Containing Pre-mRNA; FGFR2 alternative splicing	5	High	1
NP_001287789.1	probable ATP-dependent RNA helicase DDX46 isoform 1 [Homo sapiens]	2	1	1	1	1032	117.4	9.29	22	1		nucleus	nucleic acid binding activity;other molecular function	Pf00270, Pf00271	9879	ENSG00000145833	DDX46	A0A0C4DG89; NP_001287789.1			0	High	1
NP_079100.2	zinc finger CCCH domain-containing protein 14 isoform 1 [Homo sapiens]	1	1	1	1	736	82.8	7.31	32	1	other biological processes	nucleus;other cell component	nucleic acid binding activity;other molecular function	Pf14608	79882	ENSG00000100722	ZC3H14	A8MY46; B4DXU8; B4DZW7; B4E2H4; G3V5R4; hsa:79882; NP_079100.2; Q6MZU4; Q6PJ32; Q6PJT7; Q6PUI6; Q6PUI8; Q86TQ5; Q86TW0; Q86TW1; Q8NCT6; Q8NCZ3; Q8TDE2; Q9HAC9; Q9Y5A0			0	High	1
NP_005137.1	U4/U6.U5 tri-snRNP-associated protein 1 [Homo sapiens]	2	1	1	1	800	90.2	6.13	60	1	cell organization and biogenesis;RNA metabolism OR transcription;other metabolic processes;other biological processes	cytosol;ER/Golgi;nucleus;other cell component		Pf03343, Pf19252	9092	ENSG00000175467	SART1	A6NDN1; hsa:9092; NP_005137.1; O43290; Q53GB5		mRNA Splicing - Major Pathway	1	High	1
NP_005821.2	28S ribosomal protein S31, mitochondrial [Homo sapiens]	5	1	2	1	395	45.3	9.29	19	1	protein metabolism;other metabolic processes	other membranes;mitochondrion;translational apparatus;nucleus	other molecular function	Pf15433	10240	ENSG00000102738	MRPS31	B2RCS3; hsa:10240; NP_005821.2; Q5VYC8; Q8WTV8; Q92665		Mitochondrial translation initiation; Mitochondrial translation elongation; Mitochondrial translation termination	3	High	1
NP_001191354.2	BIVM-ERCC5 protein [Homo sapiens]	0	1	1	1	1640	184.3	6.24	21	1	DNA metabolism;other metabolic processes;stress response	nucleus	nucleic acid binding activity;other molecular function	Pf00752, Pf00867	100533467	ENSG00000270181	BIVM-ERCC5	A0A090J7P6; hsa:100533467; NP_001191354.2; R4GMW8			0	High	1
NP_001268222.1	zinc finger protein 281 isoform 1 [Homo sapiens]	4	1	1	1	895	96.9	8.48	41	1	RNA metabolism OR transcription;developmental processes;other biological processes	nucleus	nucleic acid binding activity;other molecular function	Pf00096	23528	ENSG00000162702	ZNF281	A6NF48; B3KMX2; hsa:23528; NP_001268222.1; Q5RKW5; Q9NY92; Q9Y2X9	Mesodermal commitment pathway		1	High	1
XP_011509521.1	NGFI-A-binding protein 1 isoform X1 [Homo sapiens]	3	1	2	1	487	54.4	6.7	31	1	RNA metabolism OR transcription;developmental processes;other biological processes	nucleus	other molecular function	Pf04902, Pf04904, Pf04905	4664	ENSG00000138386	NAB1	hsa:4664; O75383; O75384; Q13506; Q6GTU1; Q9UEV1; XP_011509521.1		NGF-stimulated transcription; EGR2 and SOX10-mediated initiation of Schwann cell myelination	2	High	1
NP_036565.2	splicing factor 3B subunit 1 isoform 1 [Homo sapiens]	1	1	1	1	1304	145.7	7.09	19	1	cell organization and biogenesis;RNA metabolism OR transcription;other metabolic processes;other biological processes	nucleus	nucleic acid binding activity;other molecular function	Pf08920	23451	ENSG00000115524	SF3B1	E9PCH3; hsa:23451; NP_036565.2; O75533	mRNA processing	mRNA Splicing - Major Pathway; B-WICH complex positively regulates rRNA expression; mRNA Splicing - Minor Pathway	4	High	1
NP_031389.3	non-POU domain-containing octamer-binding protein isoform 1 [Homo sapiens]	7	3	4	3	471	54.2	8.95	109	3	DNA metabolism;RNA metabolism OR transcription;other metabolic processes;stress response;other biological processes	nucleus;other cell component	nucleic acid binding activity;other molecular function	Pf00076, Pf08075	4841	ENSG00000147140	NONO	B7Z4C2; D3DVV4; F5GYZ3; hsa:4841; NP_031389.3; O00201; P30807; Q12786; Q15233; Q9BQC5	mRNA processing		1	High	1
XP_011508503.1	zinc finger CCCH domain-containing protein 11A isoform X1 [Homo sapiens]	1	1	2	1	810	89.1	8.37	27	1	other metabolic processes;transport	nucleus	nucleic acid binding activity;other molecular function	Pf15663	9877	ENSG00000058673	ZC3H11A	hsa:9877; O75152; Q6AHY4; Q6AHY9; Q6AW79; Q6AWA1; Q6PJK4; Q86XZ7; XP_011508503.1		Transport of Mature mRNA derived from an Intron-Containing Transcript; mRNA 3'-end processing; RNA Polymerase II Transcription Termination	3	High	1
NP_006319.1	RNA-binding protein 14 isoform 1 [Homo sapiens]	5	2	4	2	669	69.4	9.67	132	2	cell organization and biogenesis;protein metabolism;RNA metabolism OR transcription;other metabolic processes;stress response;signal transduction;other biological processes	nucleus;other cell component	nucleic acid binding activity;other molecular function	Pf00076	100526737; 10432	ENSG00000239306	RBM14	B0LM41; B3KMN4; D6RGD8; hsa:100526737; hsa:10432; NP_006319.1; O75932; Q2PYN1; Q53GV1; Q68DQ9; Q96PK5; Q96PK6	Ciliary landscape	RUNX2 regulates bone development	2	High	1
NP_001351796.1	gamma-interferon-inducible protein 16 isoform 3 [Homo sapiens]	5	1	4	1	785	88.2	9.28	77	1	cell organization and biogenesis;protein metabolism;other metabolic processes;stress response;signal transduction;other biological processes	cytosol;nucleus	nucleic acid binding activity;other molecular function	Pf02758, Pf02760	3428	ENSG00000163565	IFI16	B4DJT8; H3BLV7; hsa:3428; NP_001351796.1; Q16666; Q59GX0; Q5T3W7; Q5T3W8; Q5T3X0; Q5T3X1; Q5T3X2; Q8N9E5; Q8NEQ7; Q96AJ5; Q9UH78		IRF3-mediated induction of type I IFN	2	High	1
XP_006717563.1	vimentin isoform X1 [Homo sapiens]	5	2	3	2	466	53.6	5.12	89	2	cell organization and biogenesis;stress response;developmental processes;signal transduction;other biological processes	plasma membrane;other membranes;cytosol;cytoskeleton;nucleus;other cytoplasmic organelle;other cell component	cytoskeletal activity;nucleic acid binding activity;other molecular function	Pf00038, Pf04732	7431	ENSG00000026025	VIM	B0YJC2; D3DRU4; hsa:7431; P08670; Q15867; Q15868; Q15869; Q548L2; Q6LER9; Q8N850; Q96ML2; Q9NTM3; XP_006717563.1	Allograft rejection; Spinal cord injury; Primary focal segmental glomerulosclerosis (FSGS); Mammary gland development pathway - Puberty (Stage 2 of 4); Apoptosis-related network due to altered Notch3 in ovarian cancer; Striated muscle contraction pathway; TGF-beta signaling in thyroid cells for epithelial-mesenchymal transition; Ciliary landscape; Burn wound healing; CCL18 signaling pathway; T-ce…	Late endosomal microautophagy; Aggrephagy; Interleukin-4 and Interleukin-13 signaling; Striated Muscle Contraction; RHOBTB1 GTPase cycle; Caspase-mediated cleavage of cytoskeletal proteins; Chaperone Mediated Autophagy	18	High	1
NP_001018077.1	plasminogen activator inhibitor 1 RNA-binding protein isoform 1 [Homo sapiens]	4	1	1	1	408	44.9	8.65	52	1	cell organization and biogenesis;other biological processes	cytosol;nucleus;other cell component	translation activity;nucleic acid binding activity;other molecular function	Pf04774, Pf16174	26135	ENSG00000142864	SERBP1	hsa:26135; NP_001018077.1; Q5VU19; Q5VU20; Q5VU22; Q8NC51; Q8WUH0; Q96SE2; Q9BTY3; Q9BUM4; Q9Y367; Q9Y4S3	Apoptosis-related network due to altered Notch3 in ovarian cancer		1	High	1
NP_631961.1	TATA-binding protein-associated factor 2N isoform 1 [Homo sapiens]	2	1	1	1	592	61.8	8.02	26	1	RNA metabolism OR transcription;other metabolic processes;other biological processes	nucleus;other cell component	nucleic acid binding activity;other molecular function	Pf00076, Pf00641	8148	ENSG00000270647; ENSG00000276833	TAF15	B2R837; hsa:8148; NP_631961.1; Q86X94; Q92751; Q92804		RNA Polymerase II Pre-transcription Events; HIV Transcription Initiation; RNA Polymerase II HIV Promoter Escape; Regulation of TP53 Activity through Phosphorylation; RNA Polymerase II Promoter Escape; RNA Polymerase II Transcription Pre-Initiation And Promoter Opening; RNA Polymerase II Transcription Initiation	9	High	1
XP_024303736.1	lymphoid-specific helicase isoform X2 [Homo sapiens]	2	1	3	1	884	102.7	7.65	79	1	cell organization and biogenesis		other molecular function	Pf00176, Pf00271	3070	ENSG00000119969	HELLS	A0A0B4J1V9; XP_024303736.1	Apoptosis; Apoptosis-related network due to altered Notch3 in ovarian cancer		2	High	1
XP_016873759.1	neuroblast differentiation-associated protein AHNAK isoform X1 [Homo sapiens]	10	11	16	11	5823	621.4	6.15	231	11								XP_016873759.1			0	High	1
NP_056405.2	G patch domain-containing protein 4 isoform 1 [Homo sapiens]	4	1	1	1	375	42.6	9.31	30	1			nucleic acid binding activity	Pf01585	54865	ENSG00000160818	GPATCH4	E9PAV9; NP_056405.2			0	High	1
NP_001362541.1	ubiquitin-associated protein 2-like isoform f [Homo sapiens]	3	1	1	1	1115	117.6	7.12	36	1								NP_001362541.1			0	High	1
XP_005271435.1	transcriptional coactivator YAP1 isoform X1 [Homo sapiens]	17	5	15	5	510	55.1	5.31	286	5								XP_005271435.1			0	High	1
XP_024303524.1	transforming acidic coiled-coil-containing protein 2 isoform X1 [Homo sapiens]	1	1	1	1	3011	316.3	4.79	31	1								XP_024303524.1			0	High	1
XP_024307075.1	SURP and G-patch domain-containing protein 2 isoform X1 [Homo sapiens]	1	1	1	1	1106	122.6	7.4	50	1								XP_024307075.1			0	High	1
XP_011520261.1	transcription factor 12 isoform X1 [Homo sapiens]	3	1	1	1	718	77.2	6.83	53	1								XP_011520261.1			0	High	1
NP_001350420.1	zinc finger CCCH-type antiviral protein 1 isoform 3 [Homo sapiens]	1	1	2	1	1024	114	8.56	45	1		cytosol	other molecular function	Pf00644, Pf02825, Pf18606, Pf18633		ENSG00000105939	ZC3HAV1	C9J6P4; NP_001350420.1			0	High	1
NP_001238831.1	non-receptor tyrosine-protein kinase TNK1 isoform 1 [Homo sapiens]	1	1	2	1	666	72.4	9.48	39	1	protein metabolism;other metabolic processes;stress response;signal transduction;other biological processes	plasma membrane;other membranes;other cell component	signal transduction activity or receptor binding;kinase activity;other molecular function	Pf07714	8711	ENSG00000174292; ENSG00000283781	TNK1	hsa:8711; NP_001238831.1; O95364; Q13470; Q8IYI4	Focal adhesion		1	High	1
XP_016868723.1	poly(U)-binding-splicing factor PUF60 isoform X5 [Homo sapiens]	2	1	1	1	596	64	5.45	52	1								XP_016868723.1			0	High	1
XP_016873357.1	pyruvate carboxylase, mitochondrial isoform X1 [Homo sapiens]	2	1	7	1	1178	129.6	6.84	239	1	other metabolic processes;other biological processes	cytosol;mitochondrion;other cell component	other molecular function	Pf00289, Pf00364, Pf00682, Pf02436, Pf02785, Pf02786	5091	ENSG00000173599	PC	B4DN00; hsa:5091; P11498; Q16705; XP_016873357.1	Alanine and aspartate metabolism; TCA cycle and deficiency of pyruvate dehydrogenase complex (PDHc); Fatty acid biosynthesis; Amino acid metabolism; Glycolysis and gluconeogenesis	Gluconeogenesis; Biotin transport and metabolism; Defective HLCS causes multiple carboxylase deficiency	8	High	1
NP_064551.3	methylcrotonoyl-CoA carboxylase subunit alpha, mitochondrial isoform 1 precursor [Homo sapiens]	2	1	2	1	725	80.4	7.78	34	1	other metabolic processes	cytosol;mitochondrion;other cell component	other molecular function	Pf00289, Pf00364, Pf02785, Pf02786	56922	ENSG00000078070	MCCC1	hsa:56922; NP_064551.3; Q59ES4; Q96RQ3; Q9H959; Q9NS97	Amino acid metabolism	Biotin transport and metabolism; Branched-chain amino acid catabolism; Defective HLCS causes multiple carboxylase deficiency	4	High	1
NP_001264153.1	transgelin-2 isoform a [Homo sapiens]	10	1	1	1	220	24.4	8.25	18	1		cytoskeleton		Pf00307, Pf00402		ENSPPAG00000033877; ENSPPYG00000000648; ENSPTRG00000001533	TAGLN2	A0A2I3SQK6; A0A2J8JA83; A0A2J8VHG1; A0A2R9AVY0; A0A6D2X9S5; A0A8I5T7D2; NP_001264153.1			0	High	1

## Sheet: 2 h sorbitol
Accession	Description	Coverage [%]	# Peptides	# PSMs	# Unique Peptides	# AAs	MW [kDa]	calc. pI	Score Mascot: Mascot	# Peptides (by Search Engine): Mascot	Biological Process	Cellular Component	Molecular Function	Pfam IDs	Entrez Gene ID	Gene ID	Ensembl Gene ID	Gene Symbol	WikiPathways	Reactome Pathways	# Protein Pathway Groups	Found in Sample: [S9] F9: Sample	# Protein Groups
NP_653171.1	jupiter microtubule associated homolog 2 [Homo sapiens]	12	1	1	1	190	20.1	9.26	47	1	transport;other biological processes	plasma membrane;other membranes;cytosol;nucleus;other cell component		Pf17054	90861	B1AJY2; B4DLH4; hsa:90861; NP_653171.1; Q6EIC7; Q9H910	ENSG00000206053	JPT2			0	High	1
XP_011520004.1	zinc finger protein 280D isoform X3 [Homo sapiens]	1	1	1	1	979	109.2	8.19	21	1	RNA metabolism OR transcription;other biological processes	nucleus	nucleic acid binding activity;other molecular function	Pf13836	54816	A1L495; B2RMT6; hsa:54816; Q6MZM6; Q6N043; Q6N085; Q6P2R6; Q7Z6J5; Q9H0U5; Q9HCI8; Q9NXS0; XP_011520004.1	ENSG00000137871	ZNF280D			0	High	1
NP_612429.2	protein AHNAK2 isoform 1 [Homo sapiens]	3	1	4	1	5795	616.2	5.36	50	1	other biological processes	plasma membrane;other membranes;cytosol;nucleus;other cell component			113146	hsa:113146; NP_612429.2; Q5BKX7; Q7Z343; Q7Z358; Q7Z394; Q7Z3G0; Q86WQ6; Q8IVF2; Q8IYY1; Q8N3G4; Q96EX9	ENSG00000185567	AHNAK2			0	High	1
NP_653324.1	zinc finger matrin-type protein 2 [Homo sapiens]	5	1	1	1	199	23.6	9.01	22	1	RNA metabolism OR transcription;other metabolic processes	nucleus	nucleic acid binding activity;other molecular function	Pf12171	153527	hsa:153527; NP_653324.1; Q96NC0	ENSG00000146007	ZMAT2			0	High	1
NP_004957.1	heterogeneous nuclear ribonucleoprotein F [Homo sapiens]	3	1	3	1	415	45.6	5.58	118	1	RNA metabolism OR transcription;other metabolic processes;other biological processes	plasma membrane;other membranes;cytosol;nucleus;other cell component	nucleic acid binding activity;other molecular function	Pf00076, Pf08080	3185	B3KM84; hsa:3185; NP_004957.1; P52597; Q5T0N2; Q96AU2	ENSG00000169813	HNRNPF	MECP2 and associated Rett syndrome	mRNA Splicing - Major Pathway; Processing of Capped Intron-Containing Pre-mRNA; FGFR2 alternative splicing; Gene and protein expression by JAK-STAT signaling after Interleukin-12 stimulation	5	High	1
NP_005137.1	U4/U6.U5 tri-snRNP-associated protein 1 [Homo sapiens]	2	1	2	1	800	90.2	6.13	36	1	cell organization and biogenesis;RNA metabolism OR transcription;other metabolic processes;other biological processes	cytosol;ER/Golgi;nucleus;other cell component		Pf03343, Pf19252	9092	A6NDN1; hsa:9092; NP_005137.1; O43290; Q53GB5	ENSG00000175467	SART1		mRNA Splicing - Major Pathway	1	High	1
NP_055227.1	calcyclin-binding protein isoform 1 [Homo sapiens]	4	1	1	1	228	26.2	8.25	28	1	developmental processes;other biological processes	cytosol;nucleus;other cell component	cytoskeletal activity;other molecular function	Pf04969, Pf05002, Pf09032	27101	B2ZWH2; B3KSF1; hsa:27101; NP_055227.1; O60666; Q5R370; Q5R371; Q9HB71	ENSG00000116161	CACYBP	Gastric cancer network 2		1	High	1
XP_011509521.1	NGFI-A-binding protein 1 isoform X1 [Homo sapiens]	3	1	2	1	487	54.4	6.7	28	1	RNA metabolism OR transcription;developmental processes;other biological processes	nucleus	other molecular function	Pf04902, Pf04904, Pf04905	4664	hsa:4664; O75383; O75384; Q13506; Q6GTU1; Q9UEV1; XP_011509521.1	ENSG00000138386	NAB1		NGF-stimulated transcription; EGR2 and SOX10-mediated initiation of Schwann cell myelination	2	High	1
NP_001287789.1	probable ATP-dependent RNA helicase DDX46 isoform 1 [Homo sapiens]	2	1	1	1	1032	117.4	9.29	46	1		nucleus	nucleic acid binding activity;other molecular function	Pf00270, Pf00271	9879	A0A0C4DG89; NP_001287789.1	ENSG00000145833	DDX46			0	High	1
NP_114032.2	heterogeneous nuclear ribonucleoprotein U isoform a [Homo sapiens]	9	4	6	4	825	90.5	6	73	4	cell cycle OR cell proliferation;cell organization and biogenesis;RNA metabolism OR transcription;other metabolic processes;transport;developmental processes;other biological processes	cytosol;cytoskeleton;nucleus;other cell component	cytoskeletal activity;nucleic acid binding activity;other molecular function	Pf00622, Pf02037, Pf13671	3192	hsa:3192; NP_114032.2; O75507; Q00839; Q8N174; Q96HY9; Q9BQ09	ENSG00000153187	HNRNPU	mRNA processing; lncRNA in canonical Wnt signaling and colorectal cancer	mRNA Splicing - Major Pathway; Processing of Capped Intron-Containing Pre-mRNA	4	High	1
NP_444251.1	E3 ubiquitin-protein ligase ZFP91 isoform 1 [Homo sapiens]	2	1	2	1	570	63.4	7.36	21	1	protein metabolism;other metabolic processes;signal transduction;other biological processes	nucleus	other molecular function	Pf00096	80829	A6NHC4; A8MSG7; hsa:80829; NP_444251.1; Q86V47; Q96JP4; Q96JP5; Q96QA3	ENSG00000186660	ZFP91			0	High	1
NP_031389.3	non-POU domain-containing octamer-binding protein isoform 1 [Homo sapiens]	7	3	4	3	471	54.2	8.95	66	3	DNA metabolism;RNA metabolism OR transcription;other metabolic processes;stress response;other biological processes	nucleus;other cell component	nucleic acid binding activity;other molecular function	Pf00076, Pf08075	4841	B7Z4C2; D3DVV4; F5GYZ3; hsa:4841; NP_031389.3; O00201; P30807; Q12786; Q15233; Q9BQC5	ENSG00000147140	NONO	mRNA processing		1	High	1
NP_001018077.1	plasminogen activator inhibitor 1 RNA-binding protein isoform 1 [Homo sapiens]	6	2	4	2	408	44.9	8.65	75	2	cell organization and biogenesis;other biological processes	cytosol;nucleus;other cell component	translation activity;nucleic acid binding activity;other molecular function	Pf04774, Pf16174	26135	hsa:26135; NP_001018077.1; Q5VU19; Q5VU20; Q5VU22; Q8NC51; Q8WUH0; Q96SE2; Q9BTY3; Q9BUM4; Q9Y367; Q9Y4S3	ENSG00000142864	SERBP1	Apoptosis-related network due to altered Notch3 in ovarian cancer		1	High	1
NP_001351796.1	gamma-interferon-inducible protein 16 isoform 3 [Homo sapiens]	5	1	4	1	785	88.2	9.28	67	1	cell organization and biogenesis;protein metabolism;other metabolic processes;stress response;signal transduction;other biological processes	cytosol;nucleus	nucleic acid binding activity;other molecular function	Pf02758, Pf02760	3428	B4DJT8; H3BLV7; hsa:3428; NP_001351796.1; Q16666; Q59GX0; Q5T3W7; Q5T3W8; Q5T3X0; Q5T3X1; Q5T3X2; Q8N9E5; Q8NEQ7; Q96AJ5; Q9UH78	ENSG00000163565	IFI16		IRF3-mediated induction of type I IFN	2	High	1
NP_036565.2	splicing factor 3B subunit 1 isoform 1 [Homo sapiens]	1	1	1	1	1304	145.7	7.09	29	1	cell organization and biogenesis;RNA metabolism OR transcription;other metabolic processes;other biological processes	nucleus	nucleic acid binding activity;other molecular function	Pf08920	23451	E9PCH3; hsa:23451; NP_036565.2; O75533	ENSG00000115524	SF3B1	mRNA processing	B-WICH complex positively regulates rRNA expression; mRNA Splicing - Major Pathway; mRNA Splicing - Minor Pathway	4	High	1
XP_024308732.1	PMS1 protein homolog 1 isoform X1 [Homo sapiens]	2	1	1	1	932	105.8	6.67	38	1	DNA metabolism;other metabolic processes;stress response;other biological processes	nucleus;other cell component	nucleic acid binding activity;other molecular function	Pf00505, Pf01119, Pf02518	5378	D3DPI1; hsa:5378; P54277; Q4VAL4; Q5FBZ3; Q5FBZ6; Q5FBZ8; XP_024308732.1	ENSG00000064933	PMS1			0	High	1
NP_006319.1	RNA-binding protein 14 isoform 1 [Homo sapiens]	5	2	6	2	669	69.4	9.67	299	2	cell organization and biogenesis;protein metabolism;RNA metabolism OR transcription;other metabolic processes;stress response;signal transduction;other biological processes	nucleus;other cell component	nucleic acid binding activity;other molecular function	Pf00076	100526737; 10432	B0LM41; B3KMN4; D6RGD8; hsa:100526737; hsa:10432; NP_006319.1; O75932; Q2PYN1; Q53GV1; Q68DQ9; Q96PK5; Q96PK6	ENSG00000239306	RBM14	Ciliary landscape	RUNX2 regulates bone development	2	High	1
NP_002220.1	transcription factor jun-B [Homo sapiens]	6	1	2	1	347	35.9	9.22	45	1	cell cycle OR cell proliferation;RNA metabolism OR transcription;stress response;developmental processes;other biological processes	nucleus;other cell component	nucleic acid binding activity;other molecular function	Pf00170, Pf03957	3726	hsa:3726; NP_002220.1; P17275; Q96GH3	ENSG00000171223	JUNB	Corticotropin-releasing hormone signaling pathway; Oncostatin M signaling pathway; Aryl hydrocarbon receptor pathway; Vitamin D receptor pathway; Nuclear receptors meta-pathway; Kit receptor signaling pathway; IL6 signaling pathway; TGF-beta signaling pathway; Oxidative stress response; Host-pathogen interaction of human coronaviruses - MAPK signaling; Overlap between signal transduction pathways…	NGF-stimulated transcription; SMAD2/SMAD3:SMAD4 heterotrimer regulates transcription; Interleukin-4 and Interleukin-13 signaling; Nuclear events stimulated by ALK signaling in cancer	15	High	1
XP_006717563.1	vimentin isoform X1 [Homo sapiens]	5	2	3	2	466	53.6	5.12	110	2	cell organization and biogenesis;stress response;developmental processes;signal transduction;other biological processes	plasma membrane;other membranes;cytosol;cytoskeleton;nucleus;other cytoplasmic organelle;other cell component	cytoskeletal activity;nucleic acid binding activity;other molecular function	Pf00038, Pf04732	7431	B0YJC2; D3DRU4; hsa:7431; P08670; Q15867; Q15868; Q15869; Q548L2; Q6LER9; Q8N850; Q96ML2; Q9NTM3; XP_006717563.1	ENSG00000026025	VIM	Allograft rejection; Spinal cord injury; Primary focal segmental glomerulosclerosis (FSGS); Mammary gland development pathway - Puberty (Stage 2 of 4); Apoptosis-related network due to altered Notch3 in ovarian cancer; Striated muscle contraction pathway; TGF-beta signaling in thyroid cells for epithelial-mesenchymal transition; Ciliary landscape; Burn wound healing; CCL18 signaling pathway; T-ce…	Late endosomal microautophagy; Aggrephagy; Interleukin-4 and Interleukin-13 signaling; Striated Muscle Contraction; RHOBTB1 GTPase cycle; Caspase-mediated cleavage of cytoskeletal proteins; Chaperone Mediated Autophagy	18	High	1
NP_001363446.1	mediator of RNA polymerase II transcription subunit 23 isoform e [Homo sapiens]	1	1	2	1	1374	157	7.4	20	1	other biological processes	nucleus		Pf11573	103240375; 104657738; 105600459; 472124	A0A0D9RVR8; A0A2J8PT77; A0A2K5KTV1; A0A2K6PYA8; A0A803KJB5; caty:105600459; csab:103240375; K7A6R6; NP_001363446.1; rro:104657738	ENSCATG00000012741; ENSCSAG00000016649; ENSRROG00000034657	MED23			0	High	1
NP_005110.2	thyroid hormone receptor-associated protein 3 isoform 1 [Homo sapiens]	1	1	1	1	955	108.6	10.15	18	1	RNA metabolism OR transcription;other metabolic processes;other biological processes	nucleus	nucleic acid binding activity;other molecular function	Pf15440	9967	D3DPS5; hsa:9967; NP_005110.2; Q5VTK6; Q9Y2W1	ENSG00000054118	THRAP3	Interactome of polycomb repressive complex 2 (PRC2)	PPARA activates gene expression; Transcriptional regulation of white adipocyte differentiation	3	High	1
NP_631961.1	TATA-binding protein-associated factor 2N isoform 1 [Homo sapiens]	2	1	1	1	592	61.8	8.02	16	1	RNA metabolism OR transcription;other metabolic processes;other biological processes	nucleus;other cell component	nucleic acid binding activity;other molecular function	Pf00076, Pf00641	8148	B2R837; hsa:8148; NP_631961.1; Q86X94; Q92751; Q92804	ENSG00000270647; ENSG00000276833	TAF15		RNA Polymerase II Pre-transcription Events; HIV Transcription Initiation; RNA Polymerase II HIV Promoter Escape; Regulation of TP53 Activity through Phosphorylation; RNA Polymerase II Promoter Escape; RNA Polymerase II Transcription Pre-Initiation And Promoter Opening; RNA Polymerase II Transcription Initiation	9	High	1
XP_016873759.1	neuroblast differentiation-associated protein AHNAK isoform X1 [Homo sapiens]	7	9	10	9	5823	621.4	6.15	157	9						XP_016873759.1					0	High	1
XP_011530170.1	arfaptin-1 isoform X1 [Homo sapiens]	2	1	1	1	379	42.6	8.6	14	1						XP_011530170.1					0	High	1
XP_011511846.1	actin filament-associated protein 1 isoform X1 [Homo sapiens]	1	1	2	1	814	89.7	8.57	49	1						XP_011511846.1					0	High	1
XP_024303736.1	lymphoid-specific helicase isoform X2 [Homo sapiens]	2	1	2	1	884	102.7	7.65	72	1	cell organization and biogenesis		other molecular function	Pf00176, Pf00271	3070	A0A0B4J1V9; XP_024303736.1	ENSG00000119969	HELLS	Apoptosis; Apoptosis-related network due to altered Notch3 in ovarian cancer		2	High	1
NP_056456.1	testin isoform 1 [Homo sapiens]	2	1	2	1	421	48	7.68	22	1	other biological processes	plasma membrane;other membranes;cytosol;other cell component	other molecular function	Pf00412, Pf06297	26136	A4D0U6; hsa:26136; NP_056456.1; Q9GZQ1; Q9HAJ9; Q9UGI8	ENSG00000135269	TES			0	High	1
NP_001362541.1	ubiquitin-associated protein 2-like isoform f [Homo sapiens]	3	1	1	1	1115	117.6	7.12	36	1						NP_001362541.1					0	High	1
XP_005271435.1	transcriptional coactivator YAP1 isoform X1 [Homo sapiens]	10	4	15	4	510	55.1	5.31	243	4						XP_005271435.1					0	High	1
XP_024303524.1	transforming acidic coiled-coil-containing protein 2 isoform X1 [Homo sapiens]	1	1	1	1	3011	316.3	4.79	40	1						XP_024303524.1					0	High	1
NP_862820.1	origin recognition complex subunit 3 isoform 1 [Homo sapiens]	2	1	1	1	712	82.3	7.61	23	1						NP_862820.1					0	High	1
XP_024307075.1	SURP and G-patch domain-containing protein 2 isoform X1 [Homo sapiens]	1	1	1	1	1106	122.6	7.4	39	1						XP_024307075.1					0	High	1
NP_000652.2	60S ribosomal protein L9 [Homo sapiens]	5	1	1	1	192	21.9	9.95	20	1	protein metabolism;other metabolic processes	cytosol;translational apparatus;other cell component	nucleic acid binding activity;other molecular function	Pf00347	6133	hsa:6133; NP_000652.2; P32969	ENSG00000163682	RPL9; RPL9P7; RPL9P8; RPL9P9	Cytoplasmic ribosomal proteins	Regulation of expression of SLITs and ROBOs; L13a-mediated translational silencing of Ceruloplasmin expression; Formation of a pool of free 40S subunits; GTP hydrolysis and joining of the 60S ribosomal subunit; Major pathway of rRNA processing in the nucleolus and cytosol; Nonsense Mediated Decay (NMD) enhanced by the Exon Junction Complex (EJC); SRP-dependent cotranslational protein targeting to…	14	High	1
XP_006713931.1	fibroblast growth factor receptor 3 isoform X1 [Homo sapiens]	1	1	1	1	811	88.4	6.09	15	1						XP_006713931.1					0	High	1
NP_001238831.1	non-receptor tyrosine-protein kinase TNK1 isoform 1 [Homo sapiens]	1	1	5	1	666	72.4	9.48	70	1	protein metabolism;other metabolic processes;stress response;signal transduction;other biological processes	plasma membrane;other membranes;other cell component	signal transduction activity or receptor binding;kinase activity;other molecular function	Pf07714	8711	hsa:8711; NP_001238831.1; O95364; Q13470; Q8IYI4	ENSG00000174292; ENSG00000283781	TNK1	Focal adhesion		1	High	1
XP_016873357.1	pyruvate carboxylase, mitochondrial isoform X1 [Homo sapiens]	2	1	16	1	1178	129.6	6.84	546	1	other metabolic processes;other biological processes	cytosol;mitochondrion;other cell component	other molecular function	Pf00289, Pf00364, Pf00682, Pf02436, Pf02785, Pf02786	5091	B4DN00; hsa:5091; P11498; Q16705; XP_016873357.1	ENSG00000173599	PC	Alanine and aspartate metabolism; TCA cycle and deficiency of pyruvate dehydrogenase complex (PDHc); Fatty acid biosynthesis; Amino acid metabolism; Glycolysis and gluconeogenesis	Gluconeogenesis; Biotin transport and metabolism; Defective HLCS causes multiple carboxylase deficiency	8	High	1
NP_056405.2	G patch domain-containing protein 4 isoform 1 [Homo sapiens]	4	1	1	1	375	42.6	9.31	29	1			nucleic acid binding activity	Pf01585	54865	E9PAV9; NP_056405.2	ENSG00000160818	GPATCH4			0	High	1
NP_064551.3	methylcrotonoyl-CoA carboxylase subunit alpha, mitochondrial isoform 1 precursor [Homo sapiens]	2	1	6	1	725	80.4	7.78	68	1	other metabolic processes	cytosol;mitochondrion;other cell component	other molecular function	Pf00289, Pf00364, Pf02785, Pf02786	56922	hsa:56922; NP_064551.3; Q59ES4; Q96RQ3; Q9H959; Q9NS97	ENSG00000078070	MCCC1	Amino acid metabolism	Biotin transport and metabolism; Branched-chain amino acid catabolism; Defective HLCS causes multiple carboxylase deficiency	4	High	1
NP_001264153.1	transgelin-2 isoform a [Homo sapiens]	14	2	2	2	220	24.4	8.25	40	2		cytoskeleton		Pf00307, Pf00402		A0A2I3SQK6; A0A2J8JA83; A0A2J8VHG1; A0A2R9AVY0; A0A6D2X9S5; A0A8I5T7D2; NP_001264153.1	ENSPPAG00000033877; ENSPPYG00000000648; ENSPTRG00000001533	TAGLN2			0	High	1
